# Supplementary material for: Micro-Gas Flow Sensor Utilizing Surface Network Density Regulation for Humidity-Modulated Ion Transport
Source: Gels. 2025 Jul 23;11(8):570. doi: 10.3390/gels11080570 (PMC12385786; doi:10.3390/gels11080570)
Supplement: Supplementary file 1 [file gels-11-00570-s001.zip]

Archive with 3 entries (3 files):
- SI.docx
- Video S1 Hydrogel deforms when blown by air.mp4
- Video S2 Airflow sensing system.mp4
